# Supplementary material for: Investigating difficult to detect pancreatic lesions: Characterization of benign pancreatic islet cell tumors using multiparametric pancreatic 3-T MRI
Source: PLoS One. 2021 Jun 11;16(6):e0253078. doi: 10.1371/journal.pone.0253078 (PMC8195423; doi:10.1371/journal.pone.0253078)
Supplement: S1 File — (XLSX) [file pone.0253078.s001.xlsx]

## Sheet: Insulinom MRI Master Table_last
ID	Läsion Nr.	gender	age	Ground truth	Surgery	Localisation Surgery	Surgery Type	Histopathological Result	Diagnosis Imaging binary	Result (reader 1)	Result (reader 2)	Result (reader 3)	reader 1 correct binary	reader 2 correct binary	reader 3 correct binary	pooled correct diagnosis (>2 TP/TN)	pooled diagnosis label	Localisation Imaging PW	results TP	results TN	results FN	results FP	imaging behaviour T1&T2	imaging behaviour T1&T2&DWI	imaging behaviour T1&T2&DWI&ceT1	Grading	PET Exendin-4	lesion size max	lesion size min	T2 HASTE reader 1	T2 TSE reader 1	T2 BLADE reader 1	results T2 detection reader 1	T2 HASTE confidence reader 1	T2 TSE confidence reader 1	T2 BLADE confidence reader 1	results T2 confidence reader 1	T1 in reader 1	T1 opp reader 1	T1 W reader 1	results T1 detection reader 1	T1 in confidence reader 1	T1 opp confidence reader 1	T1 W confidence reader 1	results T1 confidence reader 1	DWI reader 1	results DWI detection reader 1	DWI confidence reader 1	T1 post KM reader 1
1	1	f	40	Histology	yes	Tail	enucleation	NET	NET	true positive	true positive	true positive	yes	yes	yes	yes	true positive	Cauda	3	0	0	0	atypical	atypical	atypical	G1	positive	7	4				0					hypo	hypo	hypo	1	2	2	2	2	hyper	1	2
2	1	f	49	Histology	yes	Tail	tail resection	NET	NET	true positive	true positive	true positive	yes	yes	yes	yes	true positive	Cauda	3	0	0	0	atypical	atypical	atypical	G1	positive	12	10				0					hypo	hypo	hypo	1	2	2	1	2	hyper	1	2
3	1	m	65	Histology	yes	Tail	tail resection	NET	NET	false negative	true positive	true positive	no	yes	yes	yes	true positive	Cauda	2	0	1	0				G1	positive	13	5				0								0						0
4	1	m	64	Exendin	no	ectopic lesion	N/A	N/A	No Lesion	true negative	false positive	true negative	yes	no	yes	yes	true negative	N/A	0	2	0	1				N/A	positive						0								0						0
5	1	f	66	Histology	yes	Tail	body +tail resection	Nesidioblastosis	No Lesion	true negative	false positive	false positive	yes	no	no	no	false positive	N/A	0	1	0	2				N/A	positive						0								0						0
6	1	f	57	Histology	yes	Tail	enucleation	NET	NET	true positive	true positive	true positive	yes	yes	yes	yes	true positive	Cauda	3	0	0	0	typical	typical	typical	G2	positive	18	9	hyper	hyper	hyper	1	2	2	2	2	hypo			1	2			2	hyper	1	2	hyper
7	1	f	77	Histology	yes	Tail	tail resection	NET	NET	true positive	true positive	true positive	yes	yes	yes	yes	true positive	Cauda	3	0	0	0	typical	typical	typical	G1	positive	13	9	hyper	hyper	hyper	1	1	2	2	2	hypo			1	2			2	hyper	1	2	hyper
8	1	f	81	Histology	yes	uncinate process	enucleation	NET	NET	true positive	true positive	true positive	yes	yes	yes	yes	true positive	extrapancreatic	3	0	0	0	atypical	atypical	atypical	G1	positive	21	10	hypo	hypo	hypo	1	2	2	1	2	hypo	hypo	hypo	1	2	2	2	2	hyper	1	2	hypo
9	1	f	54	Histology	yes	Tail	enucleation	NET	NET	false negative	true positive	true positive	no	yes	yes	yes	true positive	Cauda	2	0	1	0		atypical	atypical	G1	positive	18	13				0								0						0
10	1	m	57	Histology	yes	Uncinate process	enucleation	NET	NET	true positive	true positive	true positive	yes	yes	yes	yes	true positive	Caput	3	0	0	0	atypical	atypical	atypical	G1	positive	24	21	hypo		hypo	1	2		1	2	hypo	hypo	hypo	1	2	2	2	2	hypo	1	1	hyper
11	1	f	55	Exendin	no	no lesion	N/A	N/A	No Lesion	true negative	true negative	true negative	yes	yes	yes	yes	true negative	N/A	0	3	0	0				N/A	negative						0								0						0
12	1	f	54	Exendin	no	ectopic lesion	N/A	N/A	NET	true positive	true positive	true positive	yes	yes	yes	yes	true positive	Caput	3	0	0	0	typical	typical		N/A	positive	8	6	hypo		hyper	1	1		2	2	hypo	hypo	hypo	1	1	1	1	1	hyper	1	1	hyper
13	1	f	19	Histology	yes	Head	enucleation	NET	NET	true positive	true positive	true positive	yes	yes	yes	yes	true positive	Corpus	3	0	0	0	typical	atypical	atypical	N/A	positive	20	13	hyper	hyper	hyper	1	2	2	2	2	hypo	hypo	hypo	1	2	2	2	2	hyper	1	1	hyper
14	1	m	50	Histology	yes	N/A	left resection	NET	NET	true positive	true positive	true positive	yes	yes	yes	yes	true positive	Caput	3	0	0	0	atypical	atypical	atypical		negative	10	9	hyper	hyper	hyper	1	1	2	2	2	hypo		hypo	1	2		1	2	hyper	1	2
14	2	m	50	Histology	yes	Tail ventral	left resection	NET	NET	true positive	true positive	true positive	yes	yes	yes	yes	true positive	Cauda	3	0	0	0	typical	atypical	atypical	N/A	positive	13	9	iso		hyper	1	1		2	2	hypo		hypo	1	2		2	2	hyper	1	1	hyper
14	3	m	50	Histology	yes	Tail dorsal	left resection	NET	NET	true positive	true positive	true positive	yes	yes	yes	yes	true positive	Cauda	3	0	0	0	typical	typical		N/A	positive	8	7	hypo		hyper	1	1		1	1	hypo	hypo	hypo	1	2	2	2	2	hyper	1	2	hyper
14	4	m	50	Histology	yes	Tail dorsal	left resection	NET	NET	true positive	true positive	true positive	yes	yes	yes	yes	true positive	Cauda	3	0	0	0	atypical	atypical	atypical	N/A	positive	14	10	hyper	hyper		1	2	1		2	hypo			1	1			1	hyper	1	2
14	5	m		Histology	yes	Body Tail	left resection	NET	NET	false negative	false negative	false negative	no	no	no	no	false negative		0	0	3	0											0								0						0
15	1	f	39	Histology	yes	Tail	left resection/ uncus enucleation	NET	NET	true positive	true positive	true positive	yes	yes	yes	yes	true positive	Corpus	3	0	0	0	typical	typical	atypical	G1		18	15	hyper	hyper	hyper	1	2	2	2	2	hypo	hypo	hypo	1	2	2	2	2	hyper	1	2	hyper
15	2	f	39	Histology	yes	Head	left resection/ uncus enucleation	NET	NET	true positive	false negative	true positive	yes	no	yes	yes	true positive	Caput	2	0	1	0	atypical	atypical	atypical	N/A		17	15	hypo			1	2			2	hypo	hypo	hypo	1	2	2	2	2	hyper	1	1	hyper
15	4	f	39	Histology	yes	Tail	left resection/ uncus enucleation	NET	NET	false negative	true positive	false negative	no	yes	no	no	false negative	Cauda	1	0	2	0	atypical	atypical	atypical	N/A		4	3				0								0						0
16	1	m	77	Histology	yes	Tail	enucleation	NET	NET	false negative	true positive	true positive	no	yes	yes	yes	true positive	Cauda	2	0	1	0		atypical	atypical	G2	positive	23	11				0								0						0		hyper
17	1	f	64	Histology	yes	Head	enucleation	NET	NET	false negative	false negative	true positive	no	no	yes	no	false negative	Caput	1	0	2	0	atypical	atypical	atypical	G1	positive	10	4				0								0						0
18	1	f	48	Histology	yes	Transition head-body	extended left resection	NET	NET	true positive	true positive	true positive	yes	yes	yes	yes	true positive	Caput	3	0	0	0	typical	atypical	atypical	G1	positive	13	10	hyper	hyper	hyper	1	1	1	1	1	hypo		hypo	1	1		1	1		0
18	2	f	48	Exendin	yes	N/A	extended left resection	N/A	No Lesion	true negative	true negative	false positive	yes	yes	no	yes	true negative	Cauda	0	2	0	1	atypical	atypical	atypical	N/A	negative	7	4				0								0						0
19	1	f	37	Exendin	no	no lesion	N/A	N/A	No Lesion	false positive	false positive	false positive	no	no	no	no	false positive	Corpus	0	0	0	3	atypical	atypical	atypical	N/A	negative	9	7				0					hypo	hypo	hypo	1	2	2	2	2	hyper	1	2
20	1	f	57	Histology	yes	Head	enucleation	NET	NET	true positive	true positive	true positive	yes	yes	yes	yes	true positive	Caput	3	0	0	0	typical	atypical	atypical	G2	positive	18	13	hyper	hyper	hyper	1	2	2	2	2	hypo	hypo	hypo	1	2	2	2	2	hyper	1	2	hyper
21	1	f	20	Histology	yes	Head	total pancreatectomy	NET	NET	true positive	true positive	true positive	yes	yes	yes	yes	true positive	Caput	3	0	0	0	typical	typical		G1		10	10	iso	iso	iso	1	0	0	0	0	hypo	hypo	hypo	1	1	1	1	1	hyper	1	2	iso
21	3	f	20	Histology	yes	Head	total pancreatectomy	NET	NET	false negative	false negative	false negative	no	no	no	no	false negative	Caput	0	0	3	0	atypical	atypical	atypical	N/A		9	9				0								0						0
22	1	m	53	Exendin	no	no lesion	N/A	N/A	No Lesion	false positive	true negative	true negative	no	yes	yes	yes	true negative	N/A	0	2	0	1				N/A	negative						0								0						0
24	1	f	49	Histology	yes	Body	body resection + pancreatico-jejunostomy	NET	NET	true positive	true positive	true positive	yes	yes	yes	yes	true positive	Cauda	3	0	0	0	atypical	atypical	atypical	G1	positive	15	10	iso	iso	iso	1	0	0	0	0	hypo			1	1			1	hyper	1	2	hypo
25	1	f	32	Exendin	no	no lesion	N/A	N/A	No Lesion	false positive	false positive	true negative	no	no	yes	no	false positive	N/A	0	1	0	2				N/A	negative			hyper		iso	1	1			1	hypo			1	2			2	hyper	1	1	hyper
26	1	f	50	Histology	yes	Head	enucleation	NET	NET	false negative	false positive	true positive	no	no	yes	no	false negative	Caput	1	0	1	1	atypical	atypical	atypical	G1	positive	9	4				0								0						0
27	1	m	45	Histology	yes	Head	enucleation	NET	NET	true positive	true positive	true positive	yes	yes	yes	yes	true positive	Caput	3	0	0	0	atypical	atypical	atypical	G1	positive	11	7	hypo	iso	iso	1	1	0	0	1	hypo		hypo	1	2		2	2	iso	1	0	hyper
28	1	f	38	Exendin	no	no lesion	N/A	N/A	No Lesion	true negative	false positive	true negative	yes	no	yes	yes	true negative	N/A	0	2	0	1				N/A	positive						0								0						0
29	1	f	74	Histology	yes	Body	middle segment resection	NET	NET	true positive	true positive	true positive	yes	yes	yes	yes	true positive	Cauda	3	0	0	0	typical	atypical	atypical	G2	positive	14	10	hypo	iso	iso	1	1	0	0	1	hypo	hypo	hypo	1	2	2	2	2	iso	1	0	hyper
30	1	f	37	Exendin	no	no lesion	N/A	N/A	No Lesion	true negative	true negative	true negative	yes	yes	yes	yes	true negative	N/A	0	3	0	0				N/A	negative						0								0						0
31	1	f	44	Histology	yes	no lesion	enucleation	N/A	No Lesion	false positive	false positive	false positive	no	no	no	no	false positive	N/A	0	0	0	3				N/A	negative			hyper		hyper	1	2		1	2	hypo	hypo	hypo	1	1	1	1	1		0		hyper
31	2	f	44	Histology	yes	no lesion	enucleation	N/A	No Lesion	false positive			no			no	false positive	N/A	0	0	0	1				N/A	negative						0					hypo			1	1			1		0
32	1	m	32	Histology	yes	Head	enucleation	NET	NET	true positive	true positive	true positive	yes	yes	yes	yes	true positive	Caput	3	0	0	0	atypical	atypical	atypical	N/A	positive	5	5	iso	iso	hyper	1	0	0	1	1	hypo			1	2			2	iso	1	0	iso
34	1	f	46	Histology	yes	Body	left resection	NET	NET	true positive	true positive	true positive	yes	yes	yes	yes	true positive	Corpus	3	0	0	0	typical			G1	positive	15	15	hyper	hyper	hyper	1	2	2	2	2	hypo		hypo	1	2		2	2	hyper	1	2	hyper
34	2	f	46	Histology	yes	Body	left resection	NET	NET	false negative	false negative	false negative	no	no	no	no	false negative	Corpus	0	0	3	0	typical			N/A	positive	3	3				0								0						0
34	3	f	46	Histology	yes	Tail	left resection	NET	NET	false negative	false negative	false negative	no	no	no	no	false negative	Cauda	0	0	3	0	atypical	atypical	atypical	N/A	positive	4	4				0								0						0
34	4	f	46	Histology	yes	Tail	left resection	NET	NET	true positive	true positive	true positive	yes	yes	yes	yes	true positive	Cauda	3	0	0	0	atypical	atypical	atypical	N/A	positive	8	4	hyper	hyper	hyper	1	2	2	2	2	hypo		hypo	1	2		2	2	hyper	1	2
35	1	f	51	Exendin	no	no lesion	N/A	N/A	No Lesion	true negative	true negative	false positive	yes	yes	no	yes	true negative	N/A	0	2	0	1				N/A	negative						0								0						0
36	1	m	49	Histology	yes	Body	central pancreatectomy / extended distal pancreatectomy	NET	NET	false negative	false negative	false negative	no	no	no	no	false negative	Corpus/Cauda	0	0	3	0	atypical	atypical	atypical	G1	positive	7	4				0								0						0
38	1	f	46	Histology	yes	Tail	distal pancreatectomy	NET	NET	false positive	false negative	false negative	no	no	no	no	false negative	keine Läsion	0	0	2	1				G2	positive	10	10				0								0						0
39	1	m	34	Histology	yes	Tail	distal left resection	NET	NET	true positive	false negative	true positive	yes	no	yes	yes	true positive	Cauda	2	0	1	0	typical	typical	atypical	G1	positive	8	8				0					hypo			1	2			2	hyper	1	2
40	1	f	48	Histology	yes	Tail	left resection	NET	NET	true positive	true positive	true positive	yes	yes	yes	yes	true positive	Cauda	3	0	0	0	atypical	atypical	atypical	G1	positive	7	7	hyper			1	1			1	hypo			1	2			2	hyper	1	2
41	1	f	34	Histology	yes	Body	enucleation	NET	NET	true positive	false negative	false negative	yes	no	no	no	false negative	Corpus	1	0	2	0	typical	atypical	atypical	G1-G2	positive	10	8	iso	iso	hyper	1	1	1	2	2	hypo	hypo	hypo	1	2	2	2	2		0
42	1	m	62	Histology	yes	Tail	left resection	NET	NET	false negative	false negative	false negative	no	no	no	no	false negative	Cauda	0	0	3	0	atypical	atypical	atypical	G1	positive	11	10				0								0						0
43	1	f	48	Histology	yes	Tail	distal left resection	NET	NET	true positive	true positive	true positive	yes	yes	yes	yes	true positive	Cauda	3	0	0	0	typical	typical	atypical	G1	positive	9	7			hyper	1			2	2	hypo	hypo	hypo	1	2	1	2	2	hypoer	1	2
45	1	f	43	Histology	yes	Head	enucleation	NET	NET	false negative	false negative	false negative	no	no	no	no	false negative	keine Läsion	0	0	3	0				G3	positive	13	13				0								0						0
46	1	m	31	Histology	yes	Body	left resection	NET	NET	true positive	true positive	true positive	yes	yes	yes	yes	true positive	Corpus	3	0	0	0	typical	typical	atypical	G1+G2		16	8	hyper	hyper	hyper	1	2	2	2	2	hypo	hypo	hypo	1	2	2	2	2	hyper	1	2	hyper
46	2	m	31	Histology	yes	Tail	left resection	NET	NET	true positive	true positive	true positive	yes	yes	yes	yes	true positive	Cauda	3	0	0	0	typical	typical	atypical	N/A		17	11	hyper	hyper	hyper	1	2	2	1	2				0					hyper	1	2
46	3	m	31	Histology	yes	Tail	left resection	NET	NET	true positive	true positive	true positive	yes	yes	yes	yes	true positive	Cauda	3	0	0	0	typical	typical	atypical	N/A		14	11				0								0					hyper	1	1
46	4	m		Histology		Tail	left resection	NET	NET	false negative	true positive	true positive	no	yes	yes	yes	true positive	Cauda	2	0	1	0						7	7				0								0						0
47	1	f	76	Histology	yes	Tail	enucleation	NET	NET	true positive	true positive	true positive	yes	yes	yes	yes	true positive	Cauda	3	0	0	0	typical	atypical	atypical	G1	positive	1	1			hyper	1			2	2	hypo	hypo	hypo	1	1	1	1	1	hyper	1	1
48	1	f	53	Exendin	no	no lesion	N/A	N/A	No Lesion	true negative	true negative	true negative	yes	yes	yes	yes	true negative	N/A	0	3	0	0				N/A	negative						0								0						0
49	1	f	72	Histology	yes	Transition head-body	left resection	NET	NET	false negative	false negative	false negative	no	no	no	no	false negative	Caput	0	0	3	0		atypical	atypical	G1	positive	8	6				0								0						0
50	1	f	57	Exendin	no	no lesion	N/A	N/A	No Lesion	false negative	false positive	true negative	no	no	yes	no	false positive	N/A	0	1	1	1				N/A	negative						0								0						0
51	1	f	51	Histology	yes	Head	head resection	NET	NET	false negative	false negative	false negative	no	no	no	no	false negative	Caput	0	0	3	0	atypical	atypical	atypical	G1	positive	10	8				0								0						0
52	1	f	70	Histology	yes	Tail	distal pancreatectomy	NET	NET	true positive	true positive	true positive	yes	yes	yes	yes	true positive	Cauda	3	0	0	0	atypical	atypical	atypical	G1	positive	8	8	iso	iso	iso	1	2	2	2	2	hypo	hypo	hypo	1	2	2	2	2	hyper	1	2
53	1	f	38	Exendin	no	N/A	N/A	N/A	No Lesion	false positive	true negative	true negative	no	yes	yes	yes	true negative	N/A	0	2	0	1				N/A	negative						0								0						0
[truncated: 188 more columns]
